# Supplementary material for: Trademark potential increase and entrepreneurship rural development: A case study of Southern Transylvania, Romania
Source: PLoS One. 2021 Jan 15;16(1):e0245044. doi: 10.1371/journal.pone.0245044 (PMC7810323; doi:10.1371/journal.pone.0245044)
Supplement: S4 Appendix — (XLSX) [file pone.0245044.s005.xlsx]

## Sheet: Input
CULTURAL HERITAGE	A1	A2	A3	A4	A5	A6	A7	A8	A9	A10	A11	A12	A13	A14	A15	A16
A1	1	0.333333	0.5	0.333333	0.2	0.2	0.166667	0.166667	0.25	0.333333	0.5	0.5	0.25	0.166667	0.5	0.25
A2	3	1	3	3	0.333333	0.333333	0.5	0.25	3	0.5	4	4	0.333333	0.25	2	0.5
A3	2	0.333333	1	0.5	0.25	0.25	0.25	0.2	0.333333	0.25	2	3	0.25	0.25	2	0.5
A4	3	0.333333	2	1	2	0.5	0.5	0.333333	2	0.5	4	4	0.5	0.25	2	0.333333
A5	5	3	4	0.5	1	0.5	3	0.25	2	0.333333	2	3	0.25	0.2	2	0.5
A6	5	3	4	2	2	1	2	0.25	2	0.5	4	3	0.333333	0.333333	2	0.5
A7	6	2	4	2	0.333333	0.5	1	0.333333	3	0.333333	4	3	0.333333	0.25	2	0.5
A8	6	4	5	3	4	4	3	1	4	3	5	4	3	2	4	2
A9	4	0.333333	3	0.5	0.5	0.5	0.333333	0.25	1	0.333333	3	3	0.333333	0.25	2	0.5
A10	3	2	4	2	3	2	3	0.333333	3	1	4	4	0.5	0.333333	2	0.5
A11	2	0.25	0.5	0.25	0.5	0.25	0.25	0.2	0.333333	0.25	1	0.333333	0.2	0.166667	0.333333	0.25
A12	2	0.25	0.333333	0.25	0.333333	0.333333	0.333333	0.25	0.333333	0.25	3	1	0.2	0.166667	0.5	0.25
A13	4	3	4	2	0.333333	3	3	0.333333	3	2	5	5	1	0.333333	4	3
A14	6	4	4	4	5	3	4	0.5	4	3	6	6	3	1	6	4
A15	2	0.5	0.5	0.5	0.5	0.5	0.5	0.25	0.5	0.5	3	2	0.25	0.166667	1	0.333333
A16	4	2	2	3	2	2	2	0.5	2	2	4	4	0.333333	0.25	3	1
Random Index		Random Index
n	16	n	2
Ri (n=16)	1.5978	Ri (n=2)	0
n criteria	5	n criteria	3
Ri (n=5)	1.12	Ri (n=3)	0.489
Description	Saaty Scale
equal importance	1
equally to moderate importance	2
moderate importance	3
moderate to strong importance	4
strong importance	5
strongly to very strong importance	6
very strong importance	7
very strong to extremely	8
extreme importance	9
equally to moderate less importance	0.5
moderate less importance	0.333333
moderate less to very less importance	0.25
very less importance	0.2
low to very low importance	0.166667
very ow importance	0.142857
very low to extremely low importance	0.125
extreme low importance importance	0.111111

## Sheet: Overall Priorities
Criteria	C1 Trademark					C2 Accesibility		C2 Landscape			C4 Cultural Heritage	C5 Facilities			Overall Priority	Rank
Local criteria weights	0.315638					0.0583831		0.129229			0.205113	0.291638			1
Sub-criteria	SC1	SC2	SC3	SC4	SC5	SC1	SC2	SC1	SC2	SC3	-	SC1	SC2	SC3
Local sub-criteria weights	0.0675614	0.330914	0.143574	0.189354	0.268597	0.833333	0.166667	0.4	0.4	0.2	-	0.25	0.25	0.5
Global weights	0.0213249	0.104449	0.0453173	0.0597672	0.0847794	0.0486526	0.00973051	0.0516915	0.0516915	0.0258458	0.205113	0.0729094	0.0729094	0.145819	1
A1	0.0583344	0.0544405	0.112986	0.0562816	0.0514655	0.112986	0.0794182	0.0968525	0.117561	0.11639	0.015114	0.0530818	0.0233088	0.038556	0.0544307	9
A2	0.0217566	0.0280405	0.0728531	0.0205167	0.0902191	0.0728531	0.0692184	0.0459757	0.0682106	0.0670844	0.0516251	0.0311531	0.0422995	0.0377175	0.0488678	11
A3	0.0390014	0.0503607	0.0364418	0.0361936	0.0403133	0.0364418	0.0555722	0.029645	0.0334934	0.0198196	0.0274668	0.0145575	0.0166576	0.0337348	0.0322427	16
A4	0.0401064	0.0436457	0.165971	0.0381045	0.0334709	0.165971	0.108862	0.0268764	0.0176623	0.0137036	0.047917	0.0207193	0.0408598	0.0187133	0.0468879	12
A5	0.066825	0.06712	0.0430425	0.0634835	0.0594781	0.0430425	0.0403656	0.0549889	0.0900057	0.0652186	0.0554748	0.0477373	0.0548724	0.0701578	0.0599806	8
A6	0.0363887	0.0368613	0.0213419	0.0325242	0.029836	0.0213419	0.0226716	0.032656	0.0486558	0.0499365	0.0658525	0.0298879	0.0357559	0.0371548	0.0405305	14
A7	0.0438499	0.0447658	0.0296127	0.0524419	0.0396518	0.0296127	0.0339112	0.033311	0.0255257	0.0196981	0.0570916	0.0262276	0.0282478	0.0280837	0.0385471	15
A8	0.0873953	0.0844403	0.040164	0.0806406	0.0850811	0.040164	0.0451388	0.0541447	0.0276726	0.0211551	0.158234	0.0439229	0.0575578	0.0701177	0.0817849	4
A9	0.0458576	0.0471613	0.0500752	0.0459108	0.0460527	0.0500752	0.0475755	0.0458009	0.058757	0.0656338	0.0382544	0.0705621	0.0689385	0.0637406	0.0521337	10
A10	0.0545725	0.0584682	0.104727	0.0554608	0.0640363	0.104727	0.0817107	0.0574027	0.0945614	0.112161	0.077328	0.112872	0.117335	0.0833806	0.0822085	3
A11	0.0877619	0.0875181	0.0156392	0.103928	0.0801409	0.0156392	0.183124	0.150989	0.16304	0.136041	0.0170067	0.169556	0.155237	0.132957	0.093575	2
A12	0.0853424	0.0803006	0.0691846	0.0639181	0.0720886	0.0691846	0.0543671	0.0656089	0.0342771	0.0211696	0.0207881	0.0278077	0.0399746	0.0282436	0.0462041	13
A13	0.0693641	0.0673538	0.058662	0.081914	0.0718179	0.058662	0.0439971	0.0606611	0.0407118	0.0709716	0.0999933	0.0639864	0.073083	0.0779644	0.0743859	6
A14	0.109944	0.109288	0.0646848	0.126204	0.103178	0.0646848	0.0411439	0.0687882	0.0412743	0.0659633	0.16134	0.0843511	0.0820996	0.0840433	0.101407	1
A15	0.0750141	0.0701176	0.0529574	0.071239	0.0633173	0.0529574	0.0389509	0.0871665	0.0641394	0.0735514	0.0278611	0.104061	0.081674	0.0975682	0.0671106	7
A16	0.0784863	0.0701176	0.0616567	0.071239	0.0698524	0.0616567	0.053973	0.0891329	0.0744512	0.081503	0.0786518	0.0995159	0.0820996	0.0978672	0.0797036	5
Column Sum	1	1	1	1	1	1	1	1	1	1	1	1	1	1	1
RANK on criteria	Trademark	Accessibility	Landscape	Cultural Heritage	Facilities	Overall rank
A1	9	2	2	16	10	9		rank 4
A2	12	4	7	9	11	11		rank 3
A3	15	14	14	13	16	16		rank 2
A4	11	1	16	10	15	12		rank 1
A5	10	12	6	8	8	8
A6	16	16	12	6	12	14
A7	14	15	15	7	14	15
A8	3	13	13	2	9	4
A9	13	10	9	11	7	10
A10	8	3	3	5	2	3
A11	2	11	1	15	1	2
A12	4	5	11	14	13	13
A13	5	8	10	3	6	6
A14	1	6	8	1	5	1
A15	7	9	5	12	3	7
A16	6	7	4	4	4	5
Rank on sub-criteria
Criteria	Sub-criteria	Priorities	Rank
Trademark	Age	0.0213249	12
(0.2837)	Interest	0.104449	2
	Infrastructure	0.0453173	10
	Authentic experience	0.0597672	6
	Presence in social media	0.0847794	3
Accessibility	Easy access	0.0486526	9
(0.0542	Remote	0.00973051	13
Landscape	Air quality	0.0516915	7
(0.1278)	Natural reservations	0.0516915	7
	Tourist attractions	0.0258458	11
Cultural Heritage		0	14
(0.1998)
Facilities	Accommodation	0.0729094	4
(0.3345)	Restaurants	0.0729094	4
	Touristic activities	0.145819	1
		0.794887

## Sheet: Criteria matrix
Criteria Matrix	C1	C2	C3	C4	C5	Sum	N	Product	5th rooth of product	Eigen value	Matrix x eigenvalue	λmax
Trademark (C1)	1	4	3	2	1	11	5	24	1.88818	0.318818	1.62801	5.10639
Accessibility (C2)	0.25	1	0.333333	0.2	0.25	2.03333	5	0.00416667	0.334163	0.0564233	0.292841	5.19007
Landscape (C3)	0.333333	3	1	0.5	0.5	5.33333	5	0.25	0.757858	0.127964	0.651904	5.09442
Cultural Heritage (C4)	0.5	5	2	1	0.5	9	5	2.5	1.20112	0.20281	1.04726	5.16374
Facilities (C5)	1	4	2	2	1	10	5	16	1.7411	0.293985	1.50004	5.10246
Column Sum	3.08333	17	8.33333	5.7	3.25	37.3667	Sum	42.7542	5.92242	1	5.12005	5.13141
							Consistency Index		0.0328534		Consinstency ratio		0.0293334
Normalized	C1	C2	C3	C4	C5	Priorities
C1	0.324324	0.235294	0.36	0.350877	0.307692	0.315638
C2	0.0810811	0.0588235	0.04	0.0350877	0.0769231	0.0583831
C3	0.108108	0.176471	0.12	0.0877193	0.153846	0.129229
C4	0.162162	0.294118	0.24	0.175439	0.153846	0.205113
C5	0.324324	0.235294	0.24	0.350877	0.307692	0.291638
Column Sum	1	1	1	1	1	1

## Sheet: Sub-criteria Matrix C1
C1 Trademark	SC1	SC2	SC3	SC4	SC5	Sum	N	Product	5th rooth of product	Eigen value	Matrix x eigenvalue	λmax
Age (SC1)	1	0.2	0.25	0.333333	0.333333	2.11667	5	0.00555556	0.353953	0.0663286	0.320229	4.82792
Interest (SC2)	5	1	4	2	0.5	12.5	5	20	1.82056	0.341162	1.77096	5.19095
Infrastructure (SC3)	4	0.25	1	0.5	0.5	6.25	5	0.25	0.757858	0.142018	0.717868	5.05477
Authentic Experience (SC4)	3	0.5	2	1	0.5	7	5	1.5	1.08447	0.203223	0.98046	4.82455
Presence on Social Media (SC5)	3	2	2	0.333333	1	8.33333	5	4	1.31951	0.247268	1.48036	5.98685
Column Sum	16	3.95	9.25	4.16667	2.83333	36.2	Sum	25.7556	5.33636	1	5.26987	5.17701
							Consistency Index		0.0442522		Consinstency ratio		0.0395109
Normalized	SC1	SC2	SC3	SC4	SC5	Priorities
SC1	0.0625	0.0506329	0.027027	0.08	0.117647	0.0675614
SC2	0.3125	0.253165	0.432432	0.48	0.176471	0.330914
SC3	0.25	0.0632911	0.108108	0.12	0.176471	0.143574
SC4	0.1875	0.126582	0.216216	0.24	0.176471	0.189354
SC5	0.1875	0.506329	0.216216	0.08	0.352941	0.268597
Column Sum	1	1	1	1	1	1

## Sheet: Sub-criteria Matrix C2
C2 Accessibility	SC1	SC2				Sum	N	Product	2th rooth of product	Eigen value	Matrix x eigenvalue	λmax
Easy Access (SC1)	1	5				6	2	5	2.23607	0.833333	1.66667	2
Remote (SC2)	0.2	1				1.2	2	0.2	0.447214	0.166667	0.333333	2
						0	2	0	0	0	0
						0	2	0	0	0	0
						0	2	0	0	0	0
Column Sum	1.2	6	0	0	0	7.2	Sum	5.2	2.68328	1	2	2
							Consistency Index		0		Consinstency ratio		#DIV/0!
Normalized	SC1	SC2				Priorities							0
SC1	0.833333	0.833333				0.833333
SC2	0.166667	0.166667				0.166667
	0	0				0
	0	0				0
	0	0				0
Column Sum	1	1	0	0	0	1

## Sheet: Sub-criteria Matrix C4
C3 Landscape	SC1	SC2	SC3			Sum	N	Product	3th rooth of product	Eigen value	Matrix x eigenvalue	λmax
Air Quality (SC1)	1	1	2			4	3	2	1.25992	0.4	1.2	3
Natural Reservation (SC2)	1	1	2			4	3	2	1.25992	0.4	1.2	3
Tourist Attractions (SC3)	0.5	0.5	1			2	3	0.25	0.629961	0.2	0.6	3
						0	3	0	0	0	0
						0	3	0	0	0	0
Column Sum	2.5	2.5	5	0	0	10	Sum	4.25	3.1498	1	3	3
							Consistency Index		0		Consinstency ratio		0
Normalized	SC1	SC2	SC3			Priorities
SC1	0.4	0.4	0.4			0.4
SC2	0.4	0.4	0.4			0.4
SC3	0.2	0.2	0.2			0.2
	0	0	0			0
	0	0	0			0
Column Sum	1	1	1	0	0	1

## Sheet: Sub-criteria Matrix C5
C5 Facilities	SC1	SC2	SC3			Sum	N	Product	3th rooth of product	Eigen value	Matrix x eigenvalue	λmax
Accommodation (SC1)	1	1	0.5			2.5	3	0.5	0.793701	0.25	0.75	3
Restaurants (SC2)	1	1	0.5			2.5	3	0.5	0.793701	0.25	0.75	3
Tourist Activities (SC3)	2	2	1			5	3	4	1.5874	0.5	1.5	3
						0	3	0	0	0	0
						0	3	0	0	0	0
Column Sum	4	4	2	0	0	10	Sum	5	3.1748	1	3	3
							Consistency Index		0		Consinstency ratio		0
Normalized	SC1	SC2	SC3			Priorities
SC1	0.25	0.25	0.25			0.25
SC2	0.25	0.25	0.25			0.25
SC3	0.5	0.5	0.5			0.5
	0	0	0			0
	0	0	0			0
Column Sum	1	1	1	0	0	1

## Sheet: C1 Trademark
SC1 Age	A1	A2	A3	A4	A5	A6	A7	A8	A9	A10	A11	A12	A13	A14	A15	A16	N	16th rooth of product	Eigenvalue	Matrix x eigenvalue	λmax
A1	1	4	2	2	0.333333	2	2	0.333333	2	2	1	0.5	1	0.333333	0.5	0.5	16	1.01068	0.0576582	1.00693	17.4638
A2	0.25	1	0.333333	0.333333	0.5	0.25	0.333333	0.333333	0.333333	1	0.5	0.333333	0.333333	0.166667	0.333333	0.333333	16	0.37162	0.0212006	0.378544	17.8553
A3	0.5	3	1	0.5	0.333333	0.5	1	1	2	0.333333	0.5	0.5	0.5	0.333333	0.5	0.5	16	0.643664	0.0367205	0.663155	18.0595
A4	0.5	3	2	1	0.5	2	1	0.5	0.5	0.5	0.5	0.5	0.5	0.333333	0.5	0.5	16	0.707107	0.0403399	0.682327	16.9144
A5	3	2	3	2	1	2	2	0.5	2	2	1	0.5	1	0.333333	0.5	0.5	16	1.16802	0.0666344	1.1755	17.641
A6	0.5	4	2	0.5	0.5	1	0.5	0.333333	0.333333	0.333333	0.5	0.5	0.5	0.5	0.5	0.5	16	0.600951	0.0342838	0.616628	17.986
A7	0.5	3	1	1	0.5	2	1	0.5	0.5	0.5	0.5	0.5	0.5	0.5	1	1	16	0.757365	0.0432071	0.744114	17.222
A8	3	3	1	2	2	3	2	1	2	1	2	1	2	0.5	1	1	16	1.52592	0.0870526	1.52091	17.4712
A9	0.5	3	0.5	2	0.5	3	2	0.5	1	0.333333	0.5	0.5	0.5	0.5	0.5	0.5	16	0.757365	0.0432071	0.777548	17.9959
A10	0.5	1	3	2	0.5	3	2	1	3	1	0.2	0.5	0.5	0.5	0.333333	0.333333	16	0.850533	0.0485223	0.937088	19.3125
A11	1	2	2	2	1	2	2	0.5	2	5	1	1	1	1	2	2	16	1.49757	0.085435	1.52863	17.8923
A12	2	3	2	2	2	2	2	1	2	2	1	1	2	1	1	1	16	1.58179	0.09024	1.48564	16.4632
A13	1	3	2	2	2	2	2	0.5	2	2	1	0.5	1	0.5	1	1	16	1.27373	0.0726653	1.20981	16.649
A14	3	6	3	3	3	2	2	2	2	2	1	1	2	1	2	1	16	1.9935	0.113727	1.91548	16.8427
A15	2	3	2	2	2	2	1	1	2	3	0.5	1	1	0.5	1	1	16	1.36426	0.07783	1.31871	16.9434
A16	2	3	2	2	2	2	1	1	2	3	0.5	1	1	1	1	1	16	1.42466	0.0812759	1.37557	16.9247
Column Sum	21.25	47	28.8333	26.3333	18.6667	30.75	23.8333	12	25.6667	26	12.2	10.8333	15.3333	9	13.6667	12.6667	Sum	17.5287	1	17.3366	17.4773
																	CI	0.0984881		CR	0.0616398
Normalized	A1	A2	A3	A4	A5	A6	A7	A8	A9	A10	A11	A12	A13	A14	A15	A16	Priorities
A1	0.0470588	0.0851064	0.0693642	0.0759494	0.0178571	0.0650407	0.0839161	0.0277778	0.0779221	0.0769231	0.0819672	0.0461538	0.0652174	0.037037	0.0365854	0.0394737	0.0583344
A2	0.0117647	0.0212766	0.0115607	0.0126582	0.0267857	0.00813008	0.013986	0.0277778	0.012987	0.0384615	0.0409836	0.0307692	0.0217391	0.0185185	0.0243902	0.0263158	0.0217566
A3	0.0235294	0.0638298	0.0346821	0.0189873	0.0178571	0.0162602	0.041958	0.0833333	0.0779221	0.0128205	0.0409836	0.0461538	0.0326087	0.037037	0.0365854	0.0394737	0.0390014
A4	0.0235294	0.0638298	0.0693642	0.0379747	0.0267857	0.0650407	0.041958	0.0416667	0.0194805	0.0192308	0.0409836	0.0461538	0.0326087	0.037037	0.0365854	0.0394737	0.0401064
A5	0.141176	0.0425532	0.104046	0.0759494	0.0535714	0.0650407	0.0839161	0.0416667	0.0779221	0.0769231	0.0819672	0.0461538	0.0652174	0.037037	0.0365854	0.0394737	0.066825
A6	0.0235294	0.0851064	0.0693642	0.0189873	0.0267857	0.0325203	0.020979	0.0277778	0.012987	0.0128205	0.0409836	0.0461538	0.0326087	0.0555556	0.0365854	0.0394737	0.0363887
A7	0.0235294	0.0638298	0.0346821	0.0379747	0.0267857	0.0650407	0.041958	0.0416667	0.0194805	0.0192308	0.0409836	0.0461538	0.0326087	0.0555556	0.0731707	0.0789474	0.0438499
A8	0.141176	0.0638298	0.0346821	0.0759494	0.107143	0.097561	0.0839161	0.0833333	0.0779221	0.0384615	0.163934	0.0923077	0.130435	0.0555556	0.0731707	0.0789474	0.0873953
A9	0.0235294	0.0638298	0.017341	0.0759494	0.0267857	0.097561	0.0839161	0.0416667	0.038961	0.0128205	0.0409836	0.0461538	0.0326087	0.0555556	0.0365854	0.0394737	0.0458576
A10	0.0235294	0.0212766	0.104046	0.0759494	0.0267857	0.097561	0.0839161	0.0833333	0.116883	0.0384615	0.0163934	0.0461538	0.0326087	0.0555556	0.0243902	0.0263158	0.0545725
A11	0.0470588	0.0425532	0.0693642	0.0759494	0.0535714	0.0650407	0.0839161	0.0416667	0.0779221	0.192308	0.0819672	0.0923077	0.0652174	0.111111	0.146341	0.157895	0.0877619
A12	0.0941176	0.0638298	0.0693642	0.0759494	0.107143	0.0650407	0.0839161	0.0833333	0.0779221	0.0769231	0.0819672	0.0923077	0.130435	0.111111	0.0731707	0.0789474	0.0853424
A13	0.0470588	0.0638298	0.0693642	0.0759494	0.107143	0.0650407	0.0839161	0.0416667	0.0779221	0.0769231	0.0819672	0.0461538	0.0652174	0.0555556	0.0731707	0.0789474	0.0693641
A14	0.141176	0.12766	0.104046	0.113924	0.160714	0.0650407	0.0839161	0.166667	0.0779221	0.0769231	0.0819672	0.0923077	0.130435	0.111111	0.146341	0.0789474	0.109944
A15	0.0941176	0.0638298	0.0693642	0.0759494	0.107143	0.0650407	0.041958	0.0833333	0.0779221	0.115385	0.0409836	0.0923077	0.0652174	0.0555556	0.0731707	0.0789474	0.0750141
A16	0.0941176	0.0638298	0.0693642	0.0759494	0.107143	0.0650407	0.041958	0.0833333	0.0779221	0.115385	0.0409836	0.0923077	0.0652174	0.111111	0.0731707	0.0789474	0.0784863
Column Sum	1	1	1	1	1	1	1	1	1	1	1	1	1	1	1	1	1
SC2 Interests	A1	A2	A3	A4	A5	A6	A7	A8	A9	A10	A11	A12	A13	A14	A15	A16	N	16th rooth of product	Eigenvalue	Matrix x eigenvalue	λmax
A1	1	3	1	1	0.5	2	1	0.5	1	2	0.5	1	0.5	0.5	1	1	16	0.940539	0.0551369	0.932515	16.9127
A2	0.333333	1	0.333333	0.333333	0.5	0.333333	0.5	0.5	0.5	1	0.5	0.5	0.5	0.25	0.5	0.5	16	0.471804	0.0276584	0.482306	17.438
A3	1	3	1	0.5	0.333333	0.5	1	1	2	0.333333	1	1	1	0.5	0.5	0.5	16	0.785095	0.0460244	0.852258	18.5175
A4	1	3	2	1	0.5	2	1	0.5	0.5	0.5	0.5	0.5	0.5	0.333333	0.5	0.5	16	0.738413	0.0432878	0.743049	17.1653
A5	2	2	3	2	1	2	2	0.5	2	2	1	0.5	1	0.333333	0.5	0.5	16	1.13879	0.0667589	1.16416	17.4383
A6	0.5	3	2	0.5	0.5	1	0.5	0.333333	0.333333	0.333333	0.5	0.5	0.5	0.5	0.5	0.5	16	0.590242	0.0346016	0.624912	18.0602
A7	1	2	1	1	0.5	2	1	0.5	0.5	0.5	0.5	0.5	0.5	0.5	1	1	16	0.771105	0.0452043	0.761018	16.8351
A8	2	2	1	2	2	3	2	1	2	1	2	1	2	0.5	1	1	16	1.45051	0.0850328	1.45219	17.078
A9	1	2	0.5	2	0.5	3	2	0.5	1	0.333333	0.5	0.5	0.5	0.5	0.5	0.5	16	0.771105	0.0452043	0.802035	17.7425
A10	0.5	1	3	2	0.5	3	2	1	3	1	0.25	0.5	0.5	0.5	0.5	0.5	16	0.907318	0.0531894	1.00861	18.9626
A11	2	2	1	2	1	2	2	0.5	2	4	1	1	1	1	2	2	16	1.47683	0.0865755	1.51375	17.4847
A12	1	2	1	2	2	2	2	1	2	2	1	1	2	1	1	1	16	1.41421	0.082905	1.38562	16.7133
A13	2	2	1	2	1	2	2	0.5	2	2	1	0.5	1	0.5	1	1	16	1.18921	0.0697145	1.16376	16.6932
A14	2	4	2	3	3	2	2	2	2	2	1	1	2	1	2	2	16	1.92936	0.113104	1.88278	16.6464
A15	1	2	2	2	2	2	1	1	2	2	0.5	1	1	0.5	1	1	16	1.24186	0.072801	1.21688	16.7152
A16	1	2	2	2	2	2	1	1	2	2	0.5	1	1	0.5	1	1	16	1.24186	0.072801	1.21688	16.7152
Column Sum	19.3333	36	23.8333	25.3333	17.8333	30.8333	23	12.3333	24.8333	23	12.25	12	15.5	8.91667	14.5	14.5	Sum	17.0582	1	17.2027	17.3199
																	CI	0.0879929		CR	0.0550713
Normalized	A1	A2	A3	A4	A5	A6	A7	A8	A9	A10	A11	A12	A13	A14	A15	A16	Priorities
A1	0.0517241	0.0833333	0.041958	0.0394737	0.0280374	0.0648649	0.0434783	0.0405405	0.0402685	0.0869565	0.0408163	0.0833333	0.0322581	0.0560748	0.0689655	0.0689655	0.0544405
A2	0.0172414	0.0277778	0.013986	0.0131579	0.0280374	0.0108108	0.0217391	0.0405405	0.0201342	0.0434783	0.0408163	0.0416667	0.0322581	0.0280374	0.0344828	0.0344828	0.0280405
A3	0.0517241	0.0833333	0.041958	0.0197368	0.0186916	0.0162162	0.0434783	0.0810811	0.0805369	0.0144928	0.0816327	0.0833333	0.0645161	0.0560748	0.0344828	0.0344828	0.0503607
A4	0.0517241	0.0833333	0.0839161	0.0394737	0.0280374	0.0648649	0.0434783	0.0405405	0.0201342	0.0217391	0.0408163	0.0416667	0.0322581	0.0373832	0.0344828	0.0344828	0.0436457
A5	0.103448	0.0555556	0.125874	0.0789474	0.0560748	0.0648649	0.0869565	0.0405405	0.0805369	0.0869565	0.0816327	0.0416667	0.0645161	0.0373832	0.0344828	0.0344828	0.06712
A6	0.0258621	0.0833333	0.0839161	0.0197368	0.0280374	0.0324324	0.0217391	0.027027	0.0134228	0.0144928	0.0408163	0.0416667	0.0322581	0.0560748	0.0344828	0.0344828	0.0368613
A7	0.0517241	0.0555556	0.041958	0.0394737	0.0280374	0.0648649	0.0434783	0.0405405	0.0201342	0.0217391	0.0408163	0.0416667	0.0322581	0.0560748	0.0689655	0.0689655	0.0447658
A8	0.103448	0.0555556	0.041958	0.0789474	0.11215	0.0972973	0.0869565	0.0810811	0.0805369	0.0434783	0.163265	0.0833333	0.129032	0.0560748	0.0689655	0.0689655	0.0844403
A9	0.0517241	0.0555556	0.020979	0.0789474	0.0280374	0.0972973	0.0869565	0.0405405	0.0402685	0.0144928	0.0408163	0.0416667	0.0322581	0.0560748	0.0344828	0.0344828	0.0471613
A10	0.0258621	0.0277778	0.125874	0.0789474	0.0280374	0.0972973	0.0869565	0.0810811	0.120805	0.0434783	0.0204082	0.0416667	0.0322581	0.0560748	0.0344828	0.0344828	0.0584682
A11	0.103448	0.0555556	0.041958	0.0789474	0.0560748	0.0648649	0.0869565	0.0405405	0.0805369	0.173913	0.0816327	0.0833333	0.0645161	0.11215	0.137931	0.137931	0.0875181
A12	0.0517241	0.0555556	0.041958	0.0789474	0.11215	0.0648649	0.0869565	0.0810811	0.0805369	0.0869565	0.0816327	0.0833333	0.129032	0.11215	0.0689655	0.0689655	0.0803006
A13	0.103448	0.0555556	0.041958	0.0789474	0.0560748	0.0648649	0.0869565	0.0405405	0.0805369	0.0869565	0.0816327	0.0416667	0.0645161	0.0560748	0.0689655	0.0689655	0.0673538
A14	0.103448	0.111111	0.0839161	0.118421	0.168224	0.0648649	0.0869565	0.162162	0.0805369	0.0869565	0.0816327	0.0833333	0.129032	0.11215	0.137931	0.137931	0.109288
A15	0.0517241	0.0555556	0.0839161	0.0789474	0.11215	0.0648649	0.0434783	0.0810811	0.0805369	0.0869565	0.0408163	0.0833333	0.0645161	0.0560748	0.0689655	0.0689655	0.0701176
A16	0.0517241	0.0555556	0.0839161	0.0789474	0.11215	0.0648649	0.0434783	0.0810811	0.0805369	0.0869565	0.0408163	0.0833333	0.0645161	0.0560748	0.0689655	0.0689655	0.0701176
Column Sum	1	1	1	1	1	1	1	1	1	1	1	1	1	1	1	1	1
SC3 Infrastructure	A1	A2	A3	A4	A5	A6	A7	A8	A9	A10	A11	A12	A13	A14	A15	A16	N	16th rooth of product	Eigenvalue	Matrix x eigenvalue	λmax
A1	1	2	4	0.333333	3	4	3	3	2	1	5	2	3	3	3	2	16	2.20445	0.115509	1.93892	16.7859
A2	0.5	1	3	0.5	2	3	2	2	1	0.5	4	1	2	2	2	1	16	1.42466	0.0746498	1.2437	16.6605
A3	0.25	0.333333	1	0.25	0.5	3	2	2	1	0.5	2	0.5	0.25	0.25	0.25	0.5	16	0.620929	0.0325356	0.593524	18.2423
A4	3	2	4	1	4	5	3	3	4	2	7	3	3	4	4	3	16	3.17101	0.166155	2.833	17.0503
A5	0.333333	0.5	2	0.25	1	2	2	1	0.5	0.333333	4	0.5	1	1	1	0.5	16	0.834729	0.0437383	0.726762	16.6161
A6	0.25	0.333333	0.333333	0.2	0.5	1	0.5	0.333333	0.333333	0.25	2	0.333333	0.333333	0.333333	0.333333	0.5	16	0.402594	0.0210952	0.355279	16.8417
A7	0.333333	0.5	0.5	0.333333	0.5	2	1	0.5	1	0.333333	2	0.333333	0.333333	0.333333	0.5	0.333333	16	0.543021	0.0284533	0.487474	17.1324
A8	0.333333	0.5	0.5	0.333333	1	3	2	1	1	0.5	2	0.5	0.5	0.5	1	0.5	16	0.75181	0.0393935	0.664581	16.8703
A9	0.5	1	1	0.25	2	3	1	1	1	0.5	3	0.5	1	1	1	1	16	0.964679	0.0505474	0.846198	16.7407
A10	1	2	2	0.5	3	4	3	2	2	1	4	2	2	3	3	2	16	2.02966	0.106351	1.78943	16.8258
A11	0.2	0.25	0.5	0.142857	0.25	0.5	0.5	0.5	0.333333	0.25	1	0.2	0.25	0.2	0.2	0.2	16	0.297277	0.0155768	0.260244	16.7072
A12	0.5	1	2	0.333333	2	3	3	2	2	0.5	5	1	2	1	1	1	16	1.3488	0.0706749	1.16306	16.4565
A13	0.333333	0.5	4	0.333333	2	3	3	2	1	0.5	4	0.5	1	0.5	1	1	16	1.09051	0.0571406	0.981358	17.1744
A14	0.333333	0.5	4	0.25	1	3	3	2	1	0.333333	5	1	2	1	2	1	16	1.20591	0.0631874	1.0975	17.369
A15	0.333333	0.5	4	0.25	1	3	2	1	1	0.333333	5	1	1	0.5	1	1	16	0.98867	0.0518045	0.889116	17.1629
A16	0.5	1	2	0.333333	2	2	3	2	1	0.5	5	1	1	1	1	1	16	1.20591	0.0631874	1.03428	16.3684
Column Sum	9.7	13.9167	34.8333	5.59286	25.75	44.5	34	25.3333	20.1667	9.33333	60	15.3667	20.6667	19.6167	22.2833	16.5333	Sum	19.0846	1	16.9044	16.9378
																	CI	0.0625182		CR	0.0391277
Normalized	A1	A2	A3	A4	A5	A6	A7	A8	A9	A10	A11	A12	A13	A14	A15	A16	Priorities
A1	0.103093	0.143713	0.114833	0.0595998	0.116505	0.0898876	0.0882353	0.118421	0.0991736	0.107143	0.0833333	0.130152	0.145161	0.152931	0.13463	0.120968	0.112986
A2	0.0515464	0.0718563	0.0861244	0.0893997	0.0776699	0.0674157	0.0588235	0.0789474	0.0495868	0.0535714	0.0666667	0.0650759	0.0967742	0.101954	0.0897532	0.0604839	0.0728531
A3	0.0257732	0.0239521	0.0287081	0.0446999	0.0194175	0.0674157	0.0588235	0.0789474	0.0495868	0.0535714	0.0333333	0.032538	0.0120968	0.0127443	0.0112191	0.0302419	0.0364418
A4	0.309278	0.143713	0.114833	0.178799	0.15534	0.11236	0.0882353	0.118421	0.198347	0.214286	0.116667	0.195228	0.145161	0.203908	0.179506	0.181452	0.165971
A5	0.0343643	0.0359281	0.0574163	0.0446999	0.038835	0.0449438	0.0588235	0.0394737	0.0247934	0.0357143	0.0666667	0.032538	0.0483871	0.0509771	0.0448766	0.0302419	0.0430425
A6	0.0257732	0.0239521	0.00956938	0.0357599	0.0194175	0.0224719	0.0147059	0.0131579	0.0165289	0.0267857	0.0333333	0.021692	0.016129	0.0169924	0.0149589	0.0302419	0.0213419
A7	0.0343643	0.0359281	0.0143541	0.0595998	0.0194175	0.0449438	0.0294118	0.0197368	0.0495868	0.0357143	0.0333333	0.021692	0.016129	0.0169924	0.0224383	0.0201613	0.0296127
A8	0.0343643	0.0359281	0.0143541	0.0595998	0.038835	0.0674157	0.0588235	0.0394737	0.0495868	0.0535714	0.0333333	0.032538	0.0241935	0.0254885	0.0448766	0.0302419	0.040164
A9	0.0515464	0.0718563	0.0287081	0.0446999	0.0776699	0.0674157	0.0294118	0.0394737	0.0495868	0.0535714	0.05	0.032538	0.0483871	0.0509771	0.0448766	0.0604839	0.0500752
A10	0.103093	0.143713	0.0574163	0.0893997	0.116505	0.0898876	0.0882353	0.0789474	0.0991736	0.107143	0.0666667	0.130152	0.0967742	0.152931	0.13463	0.120968	0.104727
A11	0.0206186	0.0179641	0.0143541	0.0255428	0.00970874	0.011236	0.0147059	0.0197368	0.0165289	0.0267857	0.0166667	0.0130152	0.0120968	0.0101954	0.00897532	0.0120968	0.0156392
A12	0.0515464	0.0718563	0.0574163	0.0595998	0.0776699	0.0674157	0.0882353	0.0789474	0.0991736	0.0535714	0.0833333	0.0650759	0.0967742	0.0509771	0.0448766	0.0604839	0.0691846
A13	0.0343643	0.0359281	0.114833	0.0595998	0.0776699	0.0674157	0.0882353	0.0789474	0.0495868	0.0535714	0.0666667	0.032538	0.0483871	0.0254885	0.0448766	0.0604839	0.058662
A14	0.0343643	0.0359281	0.114833	0.0446999	0.038835	0.0674157	0.0882353	0.0789474	0.0495868	0.0357143	0.0833333	0.0650759	0.0967742	0.0509771	0.0897532	0.0604839	0.0646848
A15	0.0343643	0.0359281	0.114833	0.0446999	0.038835	0.0674157	0.0588235	0.0394737	0.0495868	0.0357143	0.0833333	0.0650759	0.0483871	0.0254885	0.0448766	0.0604839	0.0529574
A16	0.0515464	0.0718563	0.0574163	0.0595998	0.0776699	0.0449438	0.0882353	0.0789474	0.0495868	0.0535714	0.0833333	0.0650759	0.0483871	0.0509771	0.0448766	0.0604839	0.0616567
Column Sum	1	1	1	1	1	1	1	1	1	1	1	1	1	1	1	1	1
SC4 Authentic experiences	A1	A2	A3	A4	A5	A6	A7	A8	A9	A10	A11	A12	A13	A14	A15	A16	N	16th rooth of product	Eigenvalue	Matrix x eigenvalue	λmax
A1	1	4	2	2	0.333333	2	2	0.5	2	2	0.333333	0.5	1	0.333333	0.5	0.5	16	0.967826	0.0546719	0.972897	17.7952
A2	0.25	1	0.5	0.333333	0.333333	0.333333	0.333333	0.333333	0.333333	1	0.333333	0.333333	0.333333	0.166667	0.333333	0.333333	16	0.368894	0.0208386	0.361433	17.3444
A3	0.5	2	1	0.5	0.333333	0.5	1	1	2	0.333333	0.333333	0.5	0.5	0.333333	0.5	0.5	16	0.611854	0.0345633	0.624875	18.0792
A4	0.5	3	2	1	0.5	2	1	0.5	0.5	0.5	0.333333	0.5	0.5	0.333333	0.5	0.5	16	0.689413	0.0389445	0.658338	16.9045
A5	3	3	3	2	1	2	3	0.5	2	0.5	0.333333	0.5	1	0.333333	0.5	0.5	16	1.05199	0.0594262	1.10968	18.6733
A6	0.5	3	2	0.5	0.5	1	0.5	0.333333	0.333333	0.333333	0.25	0.5	0.5	0.5	0.5	0.5	16	0.565218	0.0319288	0.563945	17.6626
A7	0.5	3	1	1	0.333333	2	1	0.5	1	1	0.5	1	1	1	1	1	16	0.917004	0.051801	0.912618	17.6178
A8	2	3	1	2	2	3	2	1	2	2	1	1	2	0.5	1	1	16	1.48774	0.0840414	1.42551	16.962
A9	0.5	3	0.5	2	0.5	3	1	0.5	1	0.5	1	0.5	0.5	0.5	0.5	0.5	16	0.776803	0.0438811	0.79019	18.0075
A10	0.5	1	3	2	2	3	1	0.5	2	1	1	0.5	0.5	0.5	0.333333	0.333333	16	0.917004	0.051801	0.969423	18.7144
A11	3	3	3	3	3	4	2	1	1	1	1	1	1	1	3	3	16	1.84155	0.104028	1.85751	17.8558
A12	2	3	2	2	2	2	1	1	2	2	1	1	0.333333	0.25	0.5	0.5	16	1.13879	0.0643295	1.13072	17.577
A13	1	3	2	2	2	2	1	0.5	2	2	1	3	1	0.5	2	2	16	1.48774	0.0840414	1.47078	17.5007
A14	3	6	3	3	3	2	1	2	2	2	1	4	2	1	3	3	16	2.28694	0.129188	2.26112	17.5025
A15	2	3	2	2	2	2	1	1	2	3	0.333333	2	0.5	0.333333	1	1	16	1.29684	0.0732577	1.27553	17.4115
A16	2	3	2	2	2	2	1	1	2	3	0.333333	2	0.5	0.333333	1	1	16	1.29684	0.0732577	1.27553	17.4115
Column Sum	22.25	47	30	27.3333	21.8333	32.8333	19.8333	12.1667	24.1667	22.1667	10.0833	18.8333	13.1667	7.91667	16.1667	16.1667	Sum	17.7024	1	17.6601	17.6887
																	CI	0.112583		CR	0.070461
Normalized	A1	A2	A3	A4	A5	A6	A7	A8	A9	A10	A11	A12	A13	A14	A15	A16	Priorities
A1	0.0449438	0.0851064	0.0666667	0.0731707	0.0152672	0.0609137	0.10084	0.0410959	0.0827586	0.0902256	0.0330579	0.0265487	0.0759494	0.0421053	0.0309278	0.0309278	0.0562816
A2	0.011236	0.0212766	0.0166667	0.0121951	0.0152672	0.0101523	0.0168067	0.0273973	0.0137931	0.0451128	0.0330579	0.0176991	0.0253165	0.0210526	0.0206186	0.0206186	0.0205167
A3	0.0224719	0.0425532	0.0333333	0.0182927	0.0152672	0.0152284	0.0504202	0.0821918	0.0827586	0.0150376	0.0330579	0.0265487	0.0379747	0.0421053	0.0309278	0.0309278	0.0361936
A4	0.0224719	0.0638298	0.0666667	0.0365854	0.0229008	0.0609137	0.0504202	0.0410959	0.0206897	0.0225564	0.0330579	0.0265487	0.0379747	0.0421053	0.0309278	0.0309278	0.0381045
A5	0.134831	0.0638298	0.1	0.0731707	0.0458015	0.0609137	0.151261	0.0410959	0.0827586	0.0225564	0.0330579	0.0265487	0.0759494	0.0421053	0.0309278	0.0309278	0.0634835
A6	0.0224719	0.0638298	0.0666667	0.0182927	0.0229008	0.0304569	0.0252101	0.0273973	0.0137931	0.0150376	0.0247934	0.0265487	0.0379747	0.0631579	0.0309278	0.0309278	0.0325242
A7	0.0224719	0.0638298	0.0333333	0.0365854	0.0152672	0.0609137	0.0504202	0.0410959	0.0413793	0.0451128	0.0495868	0.0530973	0.0759494	0.126316	0.0618557	0.0618557	0.0524419
A8	0.0898876	0.0638298	0.0333333	0.0731707	0.0916031	0.0913706	0.10084	0.0821918	0.0827586	0.0902256	0.0991736	0.0530973	0.151899	0.0631579	0.0618557	0.0618557	0.0806406
A9	0.0224719	0.0638298	0.0166667	0.0731707	0.0229008	0.0913706	0.0504202	0.0410959	0.0413793	0.0225564	0.0991736	0.0265487	0.0379747	0.0631579	0.0309278	0.0309278	0.0459108
A10	0.0224719	0.0212766	0.1	0.0731707	0.0916031	0.0913706	0.0504202	0.0410959	0.0827586	0.0451128	0.0991736	0.0265487	0.0379747	0.0631579	0.0206186	0.0206186	0.0554608
A11	0.134831	0.0638298	0.1	0.109756	0.137405	0.121827	0.10084	0.0821918	0.0413793	0.0451128	0.0991736	0.0530973	0.0759494	0.126316	0.185567	0.185567	0.103928
A12	0.0898876	0.0638298	0.0666667	0.0731707	0.0916031	0.0609137	0.0504202	0.0821918	0.0827586	0.0902256	0.0991736	0.0530973	0.0253165	0.0315789	0.0309278	0.0309278	0.0639181
A13	0.0449438	0.0638298	0.0666667	0.0731707	0.0916031	0.0609137	0.0504202	0.0410959	0.0827586	0.0902256	0.0991736	0.159292	0.0759494	0.0631579	0.123711	0.123711	0.081914
A14	0.134831	0.12766	0.1	0.109756	0.137405	0.0609137	0.0504202	0.164384	0.0827586	0.0902256	0.0991736	0.212389	0.151899	0.126316	0.185567	0.185567	0.126204
A15	0.0898876	0.0638298	0.0666667	0.0731707	0.0916031	0.0609137	0.0504202	0.0821918	0.0827586	0.135338	0.0330579	0.106195	0.0379747	0.0421053	0.0618557	0.0618557	0.071239
A16	0.0898876	0.0638298	0.0666667	0.0731707	0.0916031	0.0609137	0.0504202	0.0821918	0.0827586	0.135338	0.0330579	0.106195	0.0379747	0.0421053	0.0618557	0.0618557	0.071239
Column Sum	1	1	1	1	1	1	1	1	1	1	1	1	1	1	1	1	1
SC5 Presence in social media	A1	A2	A3	A4	A5	A6	A7	A8	A9	A10	A11	A12	A13	A14	A15	A16	N	16th rooth of product	Eigenvalue	Matrix x eigenvalue	λmax
A1	1	0.333333	2	3	0.5	2	1	0.333333	0.5	0.5	1	3	0.25	0.25	1	0.5	16	0.771105	0.0451675	0.885048	19.5948
A2	3	1	5	6	2	3	2	0.5	1	0.5	1	2	0.5	1	2	1	16	1.48175	0.0867934	1.55779	17.9482
A3	0.5	0.2	1	0.5	0.333333	0.5	1	1	2	0.333333	1	1	1	0.5	0.5	0.333333	16	0.618866	0.0362501	0.630156	17.3836
A4	0.333333	0.166667	2	1	0.5	2	1	0.5	0.5	0.5	0.5	0.5	0.5	0.333333	0.5	0.5	16	0.575473	0.0337083	0.546278	16.206
A5	2	0.5	3	2	1	2	2	0.5	2	2	1	0.5	1	0.333333	0.5	0.5	16	1.04427	0.0611683	0.990646	16.1954
A6	0.5	0.333333	2	0.5	0.5	1	0.5	0.333333	0.333333	0.333333	0.5	0.5	0.5	0.5	0.5	0.5	16	0.514506	0.0301372	0.486468	16.1418
A7	1	0.5	1	1	0.5	2	1	0.5	0.5	0.5	0.5	0.5	0.5	0.5	1	1	16	0.707107	0.0414188	0.657764	15.8808
A8	3	2	1	2	2	3	2	1	2	1	2	1	2	0.5	1	1	16	1.48774	0.0871442	1.37134	15.7364
A9	2	1	0.5	2	0.5	3	2	0.5	1	0.333333	0.5	0.5	0.5	0.5	0.5	0.5	16	0.771105	0.0451675	0.775307	17.1652
A10	2	2	3	2	0.5	3	2	1	3	1	0.25	0.5	0.5	0.5	0.5	0.5	16	1.03324	0.0605222	1.10715	18.2933
A11	1	1	1	2	1	2	2	0.5	2	4	1	1	1	1	2	2	16	1.35426	0.0793255	1.357	17.1067
A12	0.333333	0.5	1	2	2	2	2	1	2	2	1	1	2	1	1	1	16	1.21078	0.0709215	1.12587	15.8749
A13	4	2	1	2	1	2	2	0.5	2	2	1	0.5	1	0.5	1	1	16	1.24186	0.0727418	1.22736	16.8729
A14	4	1	2	3	3	2	2	2	2	2	1	1	2	1	2	2	16	1.84756	0.108221	1.69447	15.6575
A15	1	0.5	2	2	2	2	1	1	2	2	0.5	1	1	0.5	1	1	16	1.13879	0.0667045	1.05704	15.8466
A16	2	1	3	2	2	2	1	1	2	2	0.5	1	1	0.5	1	1	16	1.27373	0.0746087	1.18186	15.8407
Column Sum	27.6667	14.0333	30.5	33	19.3333	33.5	24.5	12.1667	24.8333	21	13.25	15.5	15.25	9.41667	16	14.3333	Sum	17.0721	1	16.6515	16.7341
																	CI	0.0489374		CR	0.030628
Normalized	A1	A2	A3	A4	A5	A6	A7	A8	A9	A10	A11	A12	A13	A14	A15	A16	Priorities
A1	0.0361446	0.023753	0.0655738	0.0909091	0.0258621	0.0597015	0.0408163	0.0273973	0.0201342	0.0238095	0.0754717	0.193548	0.0163934	0.0265487	0.0625	0.0348837	0.0514655
A2	0.108434	0.0712589	0.163934	0.181818	0.103448	0.0895522	0.0816327	0.0410959	0.0402685	0.0238095	0.0754717	0.129032	0.0327869	0.106195	0.125	0.0697674	0.0902191
A3	0.0180723	0.0142518	0.0327869	0.0151515	0.0172414	0.0149254	0.0408163	0.0821918	0.0805369	0.015873	0.0754717	0.0645161	0.0655738	0.0530973	0.03125	0.0232558	0.0403133
A4	0.0120482	0.0118765	0.0655738	0.030303	0.0258621	0.0597015	0.0408163	0.0410959	0.0201342	0.0238095	0.0377358	0.0322581	0.0327869	0.0353982	0.03125	0.0348837	0.0334709
A5	0.0722892	0.0356295	0.0983607	0.0606061	0.0517241	0.0597015	0.0816327	0.0410959	0.0805369	0.0952381	0.0754717	0.0322581	0.0655738	0.0353982	0.03125	0.0348837	0.0594781
A6	0.0180723	0.023753	0.0655738	0.0151515	0.0258621	0.0298507	0.0204082	0.0273973	0.0134228	0.015873	0.0377358	0.0322581	0.0327869	0.0530973	0.03125	0.0348837	0.029836
A7	0.0361446	0.0356295	0.0327869	0.030303	0.0258621	0.0597015	0.0408163	0.0410959	0.0201342	0.0238095	0.0377358	0.0322581	0.0327869	0.0530973	0.0625	0.0697674	0.0396518
A8	0.108434	0.142518	0.0327869	0.0606061	0.103448	0.0895522	0.0816327	0.0821918	0.0805369	0.047619	0.150943	0.0645161	0.131148	0.0530973	0.0625	0.0697674	0.0850811
A9	0.0722892	0.0712589	0.0163934	0.0606061	0.0258621	0.0895522	0.0816327	0.0410959	0.0402685	0.015873	0.0377358	0.0322581	0.0327869	0.0530973	0.03125	0.0348837	0.0460527
A10	0.0722892	0.142518	0.0983607	0.0606061	0.0258621	0.0895522	0.0816327	0.0821918	0.120805	0.047619	0.0188679	0.0322581	0.0327869	0.0530973	0.03125	0.0348837	0.0640363
A11	0.0361446	0.0712589	0.0327869	0.0606061	0.0517241	0.0597015	0.0816327	0.0410959	0.0805369	0.190476	0.0754717	0.0645161	0.0655738	0.106195	0.125	0.139535	0.0801409
A12	0.0120482	0.0356295	0.0327869	0.0606061	0.103448	0.0597015	0.0816327	0.0821918	0.0805369	0.0952381	0.0754717	0.0645161	0.131148	0.106195	0.0625	0.0697674	0.0720886
A13	0.144578	0.142518	0.0327869	0.0606061	0.0517241	0.0597015	0.0816327	0.0410959	0.0805369	0.0952381	0.0754717	0.0322581	0.0655738	0.0530973	0.0625	0.0697674	0.0718179
A14	0.144578	0.0712589	0.0655738	0.0909091	0.155172	0.0597015	0.0816327	0.164384	0.0805369	0.0952381	0.0754717	0.0645161	0.131148	0.106195	0.125	0.139535	0.103178
A15	0.0361446	0.0356295	0.0655738	0.0606061	0.103448	0.0597015	0.0408163	0.0821918	0.0805369	0.0952381	0.0377358	0.0645161	0.0655738	0.0530973	0.0625	0.0697674	0.0633173
A16	0.0722892	0.0712589	0.0983607	0.0606061	0.103448	0.0597015	0.0408163	0.0821918	0.0805369	0.0952381	0.0377358	0.0645161	0.0655738	0.0530973	0.0625	0.0697674	0.0698524
Column Sum	1	1	1	1	1	1	1	1	1	1	1	1	1	1	1	1	1
	0.0675614	0.330914	0.143574	0.189354	0.268597
C1 Trademark	Age	Interest	Infrastructure	Authentical Experience	Presence in social media	Overall priority	Rank
A1	0.0583344	0.0544405	0.112986	0.0562816	0.0514655	0.0626588	9
A2	0.0217566	0.0280405	0.0728531	0.0205167	0.0902191	0.0493262	12
A3	0.0390014	0.0503607	0.0364418	0.0361936	0.0403133	0.0422135	15
A4	0.0401064	0.0436457	0.165971	0.0381045	0.0334709	0.0571871	11
A5	0.066825	0.06712	0.0430425	0.0634835	0.0594781	0.060902	10
A6	0.0363887	0.0368613	0.0213419	0.0325242	0.029836	0.031893	16
A7	0.0438499	0.0447658	0.0296127	0.0524419	0.0396518	0.0426082	14
A8	0.0873953	0.0844403	0.040164	0.0806406	0.0850811	0.0777357	3
A9	0.0458576	0.0471613	0.0500752	0.0459108	0.0460527	0.046957	13
A10	0.0545725	0.0584682	0.104727	0.0554608	0.0640363	0.0657727	8
A11	0.0877619	0.0875181	0.0156392	0.103928	0.0801409	0.0783404	2
A12	0.0853424	0.0803006	0.0691846	0.0639181	0.0720886	0.0737374	4
A13	0.0693641	0.0673538	0.058662	0.081914	0.0718179	0.0701978	5
A14	0.109944	0.109288	0.0646848	0.126204	0.103178	0.10449	1
A15	0.0750141	0.0701176	0.0529574	0.071239	0.0633173	0.0663705	7
A16	0.0784863	0.0701176	0.0616567	0.071239	0.0698524	0.0696094	6
Column Sum	1	1	1	1	1	1

## Sheet: C2 Accessibility
SC 1 Easy Access	A1	A2	A3	A4	A5	A6	A7	A8	A9	A10	A11	A12	A13	A14	A15	A16	N	16th rooth of product	Eigenvalue	Matrix x eigenvalue	λmax
A1	1	2	4	0.333333	3	4	3	3	2	1	5	2	3	3	3	2	16	2.20445	0.115509	1.93892	16.7859
A2	0.5	1	3	0.5	2	3	2	2	1	0.5	4	1	2	2	2	1	16	1.42466	0.0746498	1.2437	16.6605
A3	0.25	0.333333	1	0.25	0.5	3	2	2	1	0.5	2	0.5	0.25	0.25	0.25	0.5	16	0.620929	0.0325356	0.593524	18.2423
A4	3	2	4	1	4	5	3	3	4	2	7	3	3	4	4	3	16	3.17101	0.166155	2.833	17.0503
A5	0.333333	0.5	2	0.25	1	2	2	1	0.5	0.333333	4	0.5	1	1	1	0.5	16	0.834729	0.0437383	0.726762	16.6161
A6	0.25	0.333333	0.333333	0.2	0.5	1	0.5	0.333333	0.333333	0.25	2	0.333333	0.333333	0.333333	0.333333	0.5	16	0.402594	0.0210952	0.355279	16.8417
A7	0.333333	0.5	0.5	0.333333	0.5	2	1	0.5	1	0.333333	2	0.333333	0.333333	0.333333	0.5	0.333333	16	0.543021	0.0284533	0.487474	17.1324
A8	0.333333	0.5	0.5	0.333333	1	3	2	1	1	0.5	2	0.5	0.5	0.5	1	0.5	16	0.75181	0.0393935	0.664581	16.8703
A9	0.5	1	1	0.25	2	3	1	1	1	0.5	3	0.5	1	1	1	1	16	0.964679	0.0505474	0.846198	16.7407
A10	1	2	2	0.5	3	4	3	2	2	1	4	2	2	3	3	2	16	2.02966	0.106351	1.78943	16.8258
A11	0.2	0.25	0.5	0.142857	0.25	0.5	0.5	0.5	0.333333	0.25	1	0.2	0.25	0.2	0.2	0.2	16	0.297277	0.0155768	0.260244	16.7072
A12	0.5	1	2	0.333333	2	3	3	2	2	0.5	5	1	2	1	1	1	16	1.3488	0.0706749	1.16306	16.4565
A13	0.333333	0.5	4	0.333333	2	3	3	2	1	0.5	4	0.5	1	0.5	1	1	16	1.09051	0.0571406	0.981358	17.1744
A14	0.333333	0.5	4	0.25	1	3	3	2	1	0.333333	5	1	2	1	2	1	16	1.20591	0.0631874	1.0975	17.369
A15	0.333333	0.5	4	0.25	1	3	2	1	1	0.333333	5	1	1	0.5	1	1	16	0.98867	0.0518045	0.889116	17.1629
A16	0.5	1	2	0.333333	2	2	3	2	1	0.5	5	1	1	1	1	1	16	1.20591	0.0631874	1.03428	16.3684
Column Sum	9.7	13.9167	34.8333	5.59286	25.75	44.5	34	25.3333	20.1667	9.33333	60	15.3667	20.6667	19.6167	22.2833	16.5333	Sum	19.0846	1	16.9044	16.9378
																	CI	0.0625182		CR	0.0391277
Normalized	A1	A2	A3	A4	A5	A6	A7	A8	A9	A10	A11	A12	A13	A14	A15	A16	Priorities
A1	0.103093	0.143713	0.114833	0.0595998	0.116505	0.0898876	0.0882353	0.118421	0.0991736	0.107143	0.0833333	0.130152	0.145161	0.152931	0.13463	0.120968	0.112986
A2	0.0515464	0.0718563	0.0861244	0.0893997	0.0776699	0.0674157	0.0588235	0.0789474	0.0495868	0.0535714	0.0666667	0.0650759	0.0967742	0.101954	0.0897532	0.0604839	0.0728531
A3	0.0257732	0.0239521	0.0287081	0.0446999	0.0194175	0.0674157	0.0588235	0.0789474	0.0495868	0.0535714	0.0333333	0.032538	0.0120968	0.0127443	0.0112191	0.0302419	0.0364418
A4	0.309278	0.143713	0.114833	0.178799	0.15534	0.11236	0.0882353	0.118421	0.198347	0.214286	0.116667	0.195228	0.145161	0.203908	0.179506	0.181452	0.165971
A5	0.0343643	0.0359281	0.0574163	0.0446999	0.038835	0.0449438	0.0588235	0.0394737	0.0247934	0.0357143	0.0666667	0.032538	0.0483871	0.0509771	0.0448766	0.0302419	0.0430425
A6	0.0257732	0.0239521	0.00956938	0.0357599	0.0194175	0.0224719	0.0147059	0.0131579	0.0165289	0.0267857	0.0333333	0.021692	0.016129	0.0169924	0.0149589	0.0302419	0.0213419
A7	0.0343643	0.0359281	0.0143541	0.0595998	0.0194175	0.0449438	0.0294118	0.0197368	0.0495868	0.0357143	0.0333333	0.021692	0.016129	0.0169924	0.0224383	0.0201613	0.0296127
A8	0.0343643	0.0359281	0.0143541	0.0595998	0.038835	0.0674157	0.0588235	0.0394737	0.0495868	0.0535714	0.0333333	0.032538	0.0241935	0.0254885	0.0448766	0.0302419	0.040164
A9	0.0515464	0.0718563	0.0287081	0.0446999	0.0776699	0.0674157	0.0294118	0.0394737	0.0495868	0.0535714	0.05	0.032538	0.0483871	0.0509771	0.0448766	0.0604839	0.0500752
A10	0.103093	0.143713	0.0574163	0.0893997	0.116505	0.0898876	0.0882353	0.0789474	0.0991736	0.107143	0.0666667	0.130152	0.0967742	0.152931	0.13463	0.120968	0.104727
A11	0.0206186	0.0179641	0.0143541	0.0255428	0.00970874	0.011236	0.0147059	0.0197368	0.0165289	0.0267857	0.0166667	0.0130152	0.0120968	0.0101954	0.00897532	0.0120968	0.0156392
A12	0.0515464	0.0718563	0.0574163	0.0595998	0.0776699	0.0674157	0.0882353	0.0789474	0.0991736	0.0535714	0.0833333	0.0650759	0.0967742	0.0509771	0.0448766	0.0604839	0.0691846
A13	0.0343643	0.0359281	0.114833	0.0595998	0.0776699	0.0674157	0.0882353	0.0789474	0.0495868	0.0535714	0.0666667	0.032538	0.0483871	0.0254885	0.0448766	0.0604839	0.058662
A14	0.0343643	0.0359281	0.114833	0.0446999	0.038835	0.0674157	0.0882353	0.0789474	0.0495868	0.0357143	0.0833333	0.0650759	0.0967742	0.0509771	0.0897532	0.0604839	0.0646848
A15	0.0343643	0.0359281	0.114833	0.0446999	0.038835	0.0674157	0.0588235	0.0394737	0.0495868	0.0357143	0.0833333	0.0650759	0.0483871	0.0254885	0.0448766	0.0604839	0.0529574
A16	0.0515464	0.0718563	0.0574163	0.0595998	0.0776699	0.0449438	0.0882353	0.0789474	0.0495868	0.0535714	0.0833333	0.0650759	0.0483871	0.0509771	0.0448766	0.0604839	0.0616567
Column Sum	1	1	1	1	1	1	1	1	1	1	1	1	1	1	1	1	1
SC2 Remote	A1	A2	A3	A4	A5	A6	A7	A8	A9	A10	A11	A12	A13	A14	A15	A16	N	16th rooth of product	Eigenvalue	Matrix x eigenvalue	λmax
A1	1	2	3	0.333333	2	3	2	2	2	1	0.25	2	2	2	2	1	16	1.45051	0.0802017	1.32714	16.5475
A2	0.5	1	3	1	2	3	2	2	1	0.5	0.333333	1	2	2	2	1	16	1.27373	0.0704272	1.15628	16.418
A3	0.333333	0.333333	1	0.25	0.5	3	2	2	1	1	0.5	1	2	2	2	0.5	16	0.933641	0.051623	0.893186	17.3021
A4	3	1	4	1	3	4	2	2	3	2	0.2	2	2	3	3	2	16	1.96589	0.108698	1.84667	16.989
A5	0.5	0.5	2	0.333333	1	2	2	1	0.5	0.333333	0.25	0.5	1	1	1	0.5	16	0.732997	0.040529	0.671583	16.5705
A6	0.333333	0.333333	0.333333	0.25	0.5	1	0.5	0.333333	0.333333	0.25	0.5	0.333333	0.333333	0.5	0.5	0.333333	16	0.39094	0.0216159	0.37642	17.414
A7	0.5	0.5	0.5	0.5	0.5	2	1	0.5	1	0.333333	0.5	0.5	0.5	0.5	1	0.5	16	0.605391	0.0334734	0.559489	16.7144
A8	0.5	0.5	0.5	0.5	1	3	2	1	1	0.5	0.5	0.5	1	1	1	1	16	0.825912	0.0456664	0.743835	16.2884
A9	0.5	1	1	0.333333	2	3	1	1	1	0.5	0.333333	1	1	1	1	1	16	0.894058	0.0494343	0.792886	16.0392
A10	1	2	1	0.5	3	4	3	2	2	1	0.333333	1	2	2	2	2	16	1.51473	0.0837526	1.35207	16.1436
A11	4	3	2	5	4	2	2	2	3	3	1	5	4	5	5	5	16	3.13352	0.173259	3.17157	18.3054
A12	0.5	1	1	0.5	2	3	2	2	1	1	0.2	1	1	1	1	1	16	1.01146	0.0559258	0.908917	16.2522
A13	0.5	0.5	0.5	0.5	1	3	2	1	1	0.5	0.25	1	1	1	1	1	16	0.825912	0.0456664	0.728483	15.9523
A14	0.5	0.5	0.5	0.333333	1	2	2	1	1	0.5	0.2	1	1	1	1	1	16	0.774222	0.0428084	0.680088	15.8868
A15	0.5	0.5	0.5	0.333333	1	2	1	1	1	0.5	0.2	1	1	1	1	1	16	0.741398	0.0409934	0.646614	15.7736
A16	1	1	2	0.5	2	3	2	1	1	0.5	0.2	1	1	1	1	1	16	1.01146	0.0559258	0.913098	16.327
Coulumn Sum	15.1667	15.6667	22.8333	12.1667	26.5	43	28.5	21.8333	20.8333	13.4167	5.75	19.8333	22.8333	25	25.5	19.8333	Sum	18.0858	1	16.7683	16.5578
																	CI	0.0371835		CR	0.0232717
Normalized	A1	A2	A3	A4	A5	A6	A7	A8	A9	A10	A11	A12	A13	A14	A15	A16	Priorities	N	16th rooth of product	Eigenvalue	Matrix x eigenvalue	λmax
A1	0.0659341	0.12766	0.131387	0.0273973	0.0754717	0.0697674	0.0701754	0.0916031	0.096	0.0745342	0.0434783	0.10084	0.0875912	0.08	0.0784314	0.0504202	0.0794182	16	0.0744532	#DIV/0!	0	#DIV/0!
A2	0.032967	0.0638298	0.131387	0.0821918	0.0754717	0.0697674	0.0701754	0.0916031	0.048	0.0372671	0.057971	0.0504202	0.0875912	0.08	0.0784314	0.0504202	0.0692184	16	0.0653793	#DIV/0!	0	#DIV/0!
A3	0.021978	0.0212766	0.0437956	0.0205479	0.0188679	0.0697674	0.0701754	0.0916031	0.048	0.0745342	0.0869565	0.0504202	0.0875912	0.08	0.0784314	0.0252101	0.0555722	16	0.0479228	#DIV/0!	0	#DIV/0!
A4	0.197802	0.0638298	0.175182	0.0821918	0.113208	0.0930233	0.0701754	0.0916031	0.144	0.149068	0.0347826	0.10084	0.0875912	0.12	0.117647	0.10084	0.108862	16	0.100907	#DIV/0!	0	#DIV/0!
A5	0.032967	0.0319149	0.0875912	0.0273973	0.0377358	0.0465116	0.0701754	0.0458015	0.024	0.0248447	0.0434783	0.0252101	0.0437956	0.04	0.0392157	0.0252101	0.0403656	16	0.037624	#DIV/0!	0	#DIV/0!
A6	0.021978	0.0212766	0.0145985	0.0205479	0.0188679	0.0232558	0.0175439	0.0152672	0.016	0.0186335	0.0869565	0.0168067	0.0145985	0.02	0.0196078	0.0168067	0.0226716	16	0.0200665	#DIV/0!	0	#DIV/0!
A7	0.032967	0.0319149	0.0218978	0.0410959	0.0188679	0.0465116	0.0350877	0.0229008	0.048	0.0248447	0.0869565	0.0252101	0.0218978	0.02	0.0392157	0.0252101	0.0339112	16	0.0310741	#DIV/0!	0	#DIV/0!
A8	0.032967	0.0319149	0.0218978	0.0410959	0.0377358	0.0697674	0.0701754	0.0458015	0.048	0.0372671	0.0869565	0.0252101	0.0437956	0.04	0.0392157	0.0504202	0.0451388	16	0.0423932	#DIV/0!	0	#DIV/0!
A9	0.032967	0.0638298	0.0437956	0.0273973	0.0754717	0.0697674	0.0350877	0.0458015	0.048	0.0372671	0.057971	0.0504202	0.0437956	0.04	0.0392157	0.0504202	0.0475755	16	0.0458911	#DIV/0!	0	#DIV/0!
A10	0.0659341	0.12766	0.0437956	0.0410959	0.113208	0.0930233	0.105263	0.0916031	0.096	0.0745342	0.057971	0.0504202	0.0875912	0.08	0.0784314	0.10084	0.0817107	16	0.0777495	#DIV/0!	0	#DIV/0!
A11	0.263736	0.191489	0.0875912	0.410959	0.150943	0.0465116	0.0701754	0.0916031	0.144	0.223602	0.173913	0.252101	0.175182	0.2	0.196078	0.252101	0.183124	16	0.16084	#DIV/0!	0	#DIV/0!
A12	0.032967	0.0638298	0.0437956	0.0410959	0.0754717	0.0697674	0.0701754	0.0916031	0.048	0.0745342	0.0347826	0.0504202	0.0437956	0.04	0.0392157	0.0504202	0.0543671	16	0.0519172	#DIV/0!	0	#DIV/0!
A13	0.032967	0.0319149	0.0218978	0.0410959	0.0377358	0.0697674	0.0701754	0.0458015	0.048	0.0372671	0.0434783	0.0504202	0.0437956	0.04	0.0392157	0.0504202	0.0439971	16	0.0423932	#DIV/0!	0	#DIV/0!
A14	0.032967	0.0319149	0.0218978	0.0273973	0.0377358	0.0465116	0.0701754	0.0458015	0.048	0.0372671	0.0347826	0.0504202	0.0437956	0.04	0.0392157	0.0504202	0.0411439	16	0.03974	#DIV/0!	0	#DIV/0!
A15	0.032967	0.0319149	0.0218978	0.0273973	0.0377358	0.0465116	0.0350877	0.0458015	0.048	0.0372671	0.0347826	0.0504202	0.0437956	0.04	0.0392157	0.0504202	0.0389509	16	0.0380552	#DIV/0!	0	#DIV/0!
A16	0.0659341	0.0638298	0.0875912	0.0410959	0.0754717	0.0697674	0.0701754	0.0458015	0.048	0.0372671	0.0347826	0.0504202	0.0437956	0.04	0.0392157	0.0504202	0.053973	16	0.0519172	#DIV/0!	0	#DIV/0!
Column Sum	1	1	1	1	1	1	1	1	1	1	1	1	1	1	1	1	1	Sum	0.928324	#DIV/0!	0	#DIV/0!
	0.833333	0.166667
Easy Access	Easy Access	Remote	Priority	RANK
A1	0.112986	0.0794182	0.107391	2
A2	0.0728531	0.0692184	0.0722473	4
A3	0.0364418	0.0555722	0.0396302	14
A4	0.165971	0.108862	0.156453	1
A5	0.0430425	0.0403656	0.0425963	12
A6	0.0213419	0.0226716	0.0215635	16
A7	0.0296127	0.0339112	0.0303291	15
A8	0.040164	0.0451388	0.0409932	13
A9	0.0500752	0.0475755	0.0496585	10
A10	0.104727	0.0817107	0.100891	3
A11	0.0156392	0.183124	0.0435534	11
A12	0.0691846	0.0543671	0.066715	5
A13	0.058662	0.0439971	0.0562178	8
A14	0.0646848	0.0411439	0.0607613	6
A15	0.0529574	0.0389509	0.050623	9
A16	0.0616567	0.053973	0.0603761	7
Column Sum	1	1	1

## Sheet: C3 Landscape
SC1 Air Quality	A1	A2	A3	A4	A5	A6	A7	A8	A9	A10	A11	A12	A13	A14	A15	A16	N	16th rooth of product	Eigenvalue	Matrix x eigenvalue	λmax
A1	1	2	3	3	2	2	3	3	2	1	1	2	1	2	2	1	16	1.7823	0.0994975	1.68961	16.9814
A2	0.5	1	2	2	1	1	2	1	1	0.5	0.5	1	0.333333	1	0.5	0.333333	16	0.834729	0.046599	0.792116	16.9985
A3	0.333333	0.5	1	0.5	0.333333	0.5	1	1	0.5	0.333333	0.25	1	0.5	0.5	0.5	0.5	16	0.527711	0.0294596	0.52021	17.6584
A4	0.333333	0.5	2	1	0.333333	2	0.5	0.5	0.333333	0.333333	0.25	0.333333	0.5	0.333333	0.25	0.25	16	0.468344	0.0261454	0.455739	17.4309
A5	0.5	1	3	3	1	2	2	0.5	2	2	0.5	0.5	1	0.333333	0.5	0.5	16	0.982181	0.0548305	0.950131	17.3285
A6	0.5	1	2	0.5	0.5	1	0.5	0.333333	0.333333	0.333333	0.5	0.5	0.5	0.5	0.5	0.5	16	0.551075	0.0307639	0.557817	18.1322
A7	0.333333	0.5	1	2	0.5	2	1	0.5	0.5	0.5	0.5	0.5	0.5	0.5	0.333333	0.333333	16	0.600951	0.0335483	0.569708	16.9817
A8	0.333333	1	1	2	2	3	2	1	2	1	0.25	1	2	0.5	0.333333	0.333333	16	0.95058	0.0530664	0.945315	17.8138
A9	0.5	1	2	3	0.5	3	2	0.5	1	0.333333	0.5	0.5	0.5	0.5	0.5	0.5	16	0.790896	0.044152	0.77331	17.5147
A10	1	2	3	3	0.5	3	2	1	3	1	0.2	0.5	0.5	0.5	0.333333	0.333333	16	0.951318	0.0531076	0.974587	18.3512
A11	1	2	4	4	2	2	2	4	2	5	1	5	4	3	3	3	16	2.63887	0.147316	2.70546	18.365
A12	0.5	1	1	3	2	2	2	1	2	2	0.2	1	2	1	1	1	16	1.20284	0.0671487	1.16088	17.2883
A13	1	3	2	2	1	2	2	0.5	2	2	0.25	0.5	1	1	0.5	0.5	16	1.07108	0.0597931	1.04805	17.5279
A14	0.5	1	2	3	3	2	2	2	2	2	0.333333	1	1	1	0.5	1	16	1.27373	0.0711064	1.21281	17.0562
A15	0.5	2	2	4	2	2	3	3	2	3	0.333333	1	2	2	1	1	16	1.62239	0.0905704	1.54663	17.0765
A16	1	3	2	4	2	2	3	3	2	3	0.333333	1	2	1	1	1	16	1.66403	0.092895	1.57187	16.9209
Column Sum	9.83333	22.5	33	40	20.6667	31.5	30	22.8333	24.6667	24.3333	6.9	17.3333	19.3333	15.6667	12.75	12.0833	Sum	17.913	1	17.4742	17.4641
																	CI	0.0976089		CR	0.0610896
Normalized	A1	A2	A3	A4	A5	A6	A7	A8	A9	A10	A11	A12	A13	A14	A15	A16	Priorities
A1	0.101695	0.0888889	0.0909091	0.075	0.0967742	0.0634921	0.1	0.131387	0.0810811	0.0410959	0.144928	0.115385	0.0517241	0.12766	0.156863	0.0827586	0.0968525
A2	0.0508475	0.0444444	0.0606061	0.05	0.0483871	0.031746	0.0666667	0.0437956	0.0405405	0.0205479	0.0724638	0.0576923	0.0172414	0.0638298	0.0392157	0.0275862	0.0459757
A3	0.0338983	0.0222222	0.030303	0.0125	0.016129	0.015873	0.0333333	0.0437956	0.0202703	0.0136986	0.0362319	0.0576923	0.0258621	0.0319149	0.0392157	0.0413793	0.029645
A4	0.0338983	0.0222222	0.0606061	0.025	0.016129	0.0634921	0.0166667	0.0218978	0.0135135	0.0136986	0.0362319	0.0192308	0.0258621	0.0212766	0.0196078	0.0206897	0.0268764
A5	0.0508475	0.0444444	0.0909091	0.075	0.0483871	0.0634921	0.0666667	0.0218978	0.0810811	0.0821918	0.0724638	0.0288462	0.0517241	0.0212766	0.0392157	0.0413793	0.0549889
A6	0.0508475	0.0444444	0.0606061	0.0125	0.0241935	0.031746	0.0166667	0.0145985	0.0135135	0.0136986	0.0724638	0.0288462	0.0258621	0.0319149	0.0392157	0.0413793	0.032656
A7	0.0338983	0.0222222	0.030303	0.05	0.0241935	0.0634921	0.0333333	0.0218978	0.0202703	0.0205479	0.0724638	0.0288462	0.0258621	0.0319149	0.0261438	0.0275862	0.033311
A8	0.0338983	0.0444444	0.030303	0.05	0.0967742	0.0952381	0.0666667	0.0437956	0.0810811	0.0410959	0.0362319	0.0576923	0.103448	0.0319149	0.0261438	0.0275862	0.0541447
A9	0.0508475	0.0444444	0.0606061	0.075	0.0241935	0.0952381	0.0666667	0.0218978	0.0405405	0.0136986	0.0724638	0.0288462	0.0258621	0.0319149	0.0392157	0.0413793	0.0458009
A10	0.101695	0.0888889	0.0909091	0.075	0.0241935	0.0952381	0.0666667	0.0437956	0.121622	0.0410959	0.0289855	0.0288462	0.0258621	0.0319149	0.0261438	0.0275862	0.0574027
A11	0.101695	0.0888889	0.121212	0.1	0.0967742	0.0634921	0.0666667	0.175182	0.0810811	0.205479	0.144928	0.288462	0.206897	0.191489	0.235294	0.248276	0.150989
A12	0.0508475	0.0444444	0.030303	0.075	0.0967742	0.0634921	0.0666667	0.0437956	0.0810811	0.0821918	0.0289855	0.0576923	0.103448	0.0638298	0.0784314	0.0827586	0.0656089
A13	0.101695	0.133333	0.0606061	0.05	0.0483871	0.0634921	0.0666667	0.0218978	0.0810811	0.0821918	0.0362319	0.0288462	0.0517241	0.0638298	0.0392157	0.0413793	0.0606611
A14	0.0508475	0.0444444	0.0606061	0.075	0.145161	0.0634921	0.0666667	0.0875912	0.0810811	0.0821918	0.0483092	0.0576923	0.0517241	0.0638298	0.0392157	0.0827586	0.0687882
A15	0.0508475	0.0888889	0.0606061	0.1	0.0967742	0.0634921	0.1	0.131387	0.0810811	0.123288	0.0483092	0.0576923	0.103448	0.12766	0.0784314	0.0827586	0.0871665
A16	0.101695	0.133333	0.0606061	0.1	0.0967742	0.0634921	0.1	0.131387	0.0810811	0.123288	0.0483092	0.0576923	0.103448	0.0638298	0.0784314	0.0827586	0.0891329
Column Sum	1	1	1	1	1	1	1	1	1	1	1	1	1	1	1	1	1
SC2 Natural Reservation	A1	A2	A3	A4	A5	A6	A7	A8	A9	A10	A11	A12	A13	A14	A15	A16	N	16th rooth of product	Eigenvalue	Matrix x eigenvalue	λmax
A1	1	3	4	6	2	2	4	4	3	1	0.5	4	3	4	2	1	16	2.31136	0.120466	2.00997	16.6849
A2	0.333333	1	3	4	1	1	3	2	2	0.5	0.333333	3	2	3	1	0.5	16	1.30642	0.0680897	1.16119	17.0538
A3	0.25	0.333333	1	3	0.333333	0.333333	2	2	1	0.5	0.25	1	0.5	0.5	0.333333	0.333333	16	0.611854	0.0318894	0.557363	17.478
A4	0.166667	0.25	0.333333	1	0.25	0.333333	0.5	0.5	0.333333	0.25	0.166667	0.5	0.5	0.5	0.333333	0.25	16	0.345831	0.0180245	0.297561	16.5087
A5	0.5	1	3	4	1	2	2	3	3	0.5	0.5	3	3	3	2	2	16	1.71935	0.0896111	1.53078	17.0824
A6	0.5	1	3	3	0.5	1	3	3	1	0.5	0.333333	0.5	0.5	0.5	0.5	0.5	16	0.868851	0.0452839	0.815852	18.0164
A7	0.25	0.333333	0.5	2	0.5	0.333333	1	1	0.333333	0.25	0.166667	0.5	1	1	0.333333	0.333333	16	0.489079	0.0254904	0.431424	16.9249
A8	0.25	0.5	0.5	2	0.333333	0.333333	1	1	0.333333	0.25	0.166667	1	1	1	0.5	0.5	16	0.537285	0.0280029	0.467731	16.7029
A9	0.333333	0.5	1	3	0.333333	1	3	3	1	0.5	0.5	2	2	3	1	1	16	1.09857	0.0572564	0.988152	17.2584
A10	1	2	2	4	2	2	4	4	2	1	0.5	2	3	3	1	1	16	1.84756	0.0962934	1.61394	16.7606
A11	2	3	4	6	2	3	6	6	2	2	1	6	4	5	3	3	16	3.22121	0.167887	2.76495	16.4691
A12	0.25	0.333333	1	2	0.333333	2	2	1	0.5	0.5	0.166667	1	1	0.5	0.5	0.333333	16	0.638943	0.0333013	0.575004	17.2668
A13	0.333333	0.5	2	2	1	2	1	1	0.5	0.333333	0.25	1	1	1	0.5	0.5	16	0.76545	0.0398947	0.692375	17.3551
A14	0.25	0.333333	2	2	0.333333	2	1	1	0.333333	0.333333	0.2	2	1	1	1	1	16	0.749312	0.0390536	0.696339	17.8303
A15	0.5	1	3	3	0.5	2	3	2	1	1	0.333333	2	2	1	1	1	16	1.25103	0.065203	1.08033	16.5687
A16	1	2	3	4	0.5	2	3	2	1	1	0.333333	3	2	1	1	1	16	1.42466	0.0742524	1.25998	16.9688
Column Sum	8.91667	17.0833	33.3333	51	12.9167	23.3333	39.5	36.5	19.3333	10.4167	5.7	32.5	27.5	29	16	14.25	Sum	19.1868	1	16.9429	17.0581
																	CI	0.0705413		CR	0.044149
Normalized	A1	A2	A3	A4	A5	A6	A7	A8	A9	A10	A11	A12	A13	A14	A15	A16	Priorities
A1	0.11215	0.17561	0.12	0.117647	0.154839	0.0857143	0.101266	0.109589	0.155172	0.096	0.0877193	0.123077	0.109091	0.137931	0.125	0.0701754	0.117561
A2	0.0373832	0.0585366	0.09	0.0784314	0.0774194	0.0428571	0.0759494	0.0547945	0.103448	0.048	0.0584795	0.0923077	0.0727273	0.103448	0.0625	0.0350877	0.0682106
A3	0.0280374	0.0195122	0.03	0.0588235	0.0258065	0.0142857	0.0506329	0.0547945	0.0517241	0.048	0.0438596	0.0307692	0.0181818	0.0172414	0.0208333	0.0233918	0.0334934
A4	0.0186916	0.0146341	0.01	0.0196078	0.0193548	0.0142857	0.0126582	0.0136986	0.0172414	0.024	0.0292398	0.0153846	0.0181818	0.0172414	0.0208333	0.0175439	0.0176623
A5	0.0560748	0.0585366	0.09	0.0784314	0.0774194	0.0857143	0.0506329	0.0821918	0.155172	0.048	0.0877193	0.0923077	0.109091	0.103448	0.125	0.140351	0.0900057
A6	0.0560748	0.0585366	0.09	0.0588235	0.0387097	0.0428571	0.0759494	0.0821918	0.0517241	0.048	0.0584795	0.0153846	0.0181818	0.0172414	0.03125	0.0350877	0.0486558
A7	0.0280374	0.0195122	0.015	0.0392157	0.0387097	0.0142857	0.0253165	0.0273973	0.0172414	0.024	0.0292398	0.0153846	0.0363636	0.0344828	0.0208333	0.0233918	0.0255257
A8	0.0280374	0.0292683	0.015	0.0392157	0.0258065	0.0142857	0.0253165	0.0273973	0.0172414	0.024	0.0292398	0.0307692	0.0363636	0.0344828	0.03125	0.0350877	0.0276726
A9	0.0373832	0.0292683	0.03	0.0588235	0.0258065	0.0428571	0.0759494	0.0821918	0.0517241	0.048	0.0877193	0.0615385	0.0727273	0.103448	0.0625	0.0701754	0.058757
A10	0.11215	0.117073	0.06	0.0784314	0.154839	0.0857143	0.101266	0.109589	0.103448	0.096	0.0877193	0.0615385	0.109091	0.103448	0.0625	0.0701754	0.0945614
A11	0.224299	0.17561	0.12	0.117647	0.154839	0.128571	0.151899	0.164384	0.103448	0.192	0.175439	0.184615	0.145455	0.172414	0.1875	0.210526	0.16304
A12	0.0280374	0.0195122	0.03	0.0392157	0.0258065	0.0857143	0.0506329	0.0273973	0.0258621	0.048	0.0292398	0.0307692	0.0363636	0.0172414	0.03125	0.0233918	0.0342771
A13	0.0373832	0.0292683	0.06	0.0392157	0.0774194	0.0857143	0.0253165	0.0273973	0.0258621	0.032	0.0438596	0.0307692	0.0363636	0.0344828	0.03125	0.0350877	0.0407118
A14	0.0280374	0.0195122	0.06	0.0392157	0.0258065	0.0857143	0.0253165	0.0273973	0.0172414	0.032	0.0350877	0.0615385	0.0363636	0.0344828	0.0625	0.0701754	0.0412743
A15	0.0560748	0.0585366	0.09	0.0588235	0.0387097	0.0857143	0.0759494	0.0547945	0.0517241	0.096	0.0584795	0.0615385	0.0727273	0.0344828	0.0625	0.0701754	0.0641394
A16	0.11215	0.117073	0.09	0.0784314	0.0387097	0.0857143	0.0759494	0.0547945	0.0517241	0.096	0.0584795	0.0923077	0.0727273	0.0344828	0.0625	0.0701754	0.0744512
Column Sum	1	1	1	1	1	1	1	1	1	1	1	1	1	1	1	1	1
SC3 Tourist attractions	A1	A2	A3	A4	A5	A6	A7	A8	A9	A10	A11	A12	A13	A14	A15	A16	N	16th rooth of product	Eigenvalue	Matrix x eigenvalue	λmax
A1	1	4	5	5	2	2	4	4	2	1	1	5	1	2	3	2	16	2.33257	0.117156	2.00983	17.1551
A2	0.25	1	4	4	1	1	4	4	2	0.5	0.5	3	0.5	1	2	1	16	1.33012	0.0668071	1.15294	17.2577
A3	0.2	0.25	1	2	0.25	0.25	1	1	0.333333	0.2	0.2	1	0.333333	0.25	0.333333	0.25	16	0.407524	0.0204684	0.33357	16.2968
A4	0.2	0.25	0.5	1	0.2	0.2	0.5	0.333333	0.25	0.166667	0.166667	0.333333	0.166667	0.25	0.2	0.25	16	0.270128	0.0135675	0.231523	17.0645
A5	0.5	1	4	5	1	2	4	4	2	1	0.5	3	0.5	0.333333	0.5	0.333333	16	1.22779	0.0616671	1.095	17.7567
A6	0.5	1	4	5	0.5	1	4	3	0.5	0.5	0.5	2	0.5	0.5	0.333333	0.5	16	0.971052	0.0487723	0.829131	17
A7	0.25	0.25	1	2	0.25	0.25	1	0.5	0.25	0.2	0.2	2	0.25	0.25	0.2	0.25	16	0.386125	0.0193936	0.329015	16.9651
A8	0.25	0.25	1	3	0.25	0.333333	2	1	0.25	0.2	0.2	0.5	0.2	0.333333	0.25	0.25	16	0.410535	0.0206196	0.350464	16.9966
A9	0.5	0.5	3	4	0.5	2	4	4	1	0.5	0.333333	5	1	2	1	1	16	1.31505	0.0660501	1.12458	17.0262
A10	1	2	5	6	1	2	5	5	2	1	1	6	3	3	2	1	16	2.30793	0.115919	1.936	16.7013
A11	1	2	5	6	2	2	5	5	3	1	1	7	4	4	3	2	16	2.77118	0.139186	2.37411	17.0571
A12	0.2	0.333333	1	3	0.333333	0.5	0.5	2	0.2	0.166667	0.142857	1	0.333333	0.25	0.25	0.25	16	0.416711	0.0209298	0.354249	16.9256
A13	1	2	3	6	1	2	4	5	1	0.333333	0.25	3	1	2	0.5	0.5	16	1.38342	0.069484	1.21118	17.431
A14	0.5	1	4	4	3	2	4	3	0.5	0.333333	0.25	4	0.5	1	1	1	16	1.27373	0.0639747	1.12841	17.6384
A15	0.333333	0.5	3	5	2	3	5	4	1	0.5	0.333333	4	2	1	1	1	16	1.45422	0.0730397	1.26387	17.3038
A16	0.5	1	4	4	3	2	4	4	1	1	0.5	4	2	1	1	1	16	1.65182	0.0829649	1.39836	16.8548
Column Sum	8.18333	17.3333	48.5	65	18.2833	22.5333	52	49.8333	17.2833	8.6	7.07619	50.8333	17.2833	19.1667	16.5667	12.5833	Sum	19.9099	1	17.1222	17.0894
																	CI	0.0726282		CR	0.0454552
Normalized	A1	A2	A3	A4	A5	A6	A7	A8	A9	A10	A11	A12	A13	A14	A15	A16	Priorities
A1	0.1222	0.230769	0.103093	0.0769231	0.109389	0.0887574	0.0769231	0.0802676	0.115718	0.116279	0.141319	0.0983607	0.0578592	0.104348	0.181087	0.15894	0.11639
A2	0.0305499	0.0576923	0.0824742	0.0615385	0.0546946	0.0443787	0.0769231	0.0802676	0.115718	0.0581395	0.0706595	0.0590164	0.0289296	0.0521739	0.120724	0.0794702	0.0670844
A3	0.0244399	0.0144231	0.0206186	0.0307692	0.0136737	0.0110947	0.0192308	0.0200669	0.0192864	0.0232558	0.0282638	0.0196721	0.0192864	0.0130435	0.0201207	0.0198675	0.0198196
A4	0.0244399	0.0144231	0.0103093	0.0153846	0.0109389	0.00887574	0.00961538	0.00668896	0.0144648	0.0193798	0.0235532	0.00655738	0.0096432	0.0130435	0.0120724	0.0198675	0.0137036
A5	0.0610998	0.0576923	0.0824742	0.0769231	0.0546946	0.0887574	0.0769231	0.0802676	0.115718	0.116279	0.0706595	0.0590164	0.0289296	0.0173913	0.0301811	0.0264901	0.0652186
A6	0.0610998	0.0576923	0.0824742	0.0769231	0.0273473	0.0443787	0.0769231	0.0602007	0.0289296	0.0581395	0.0706595	0.0393443	0.0289296	0.026087	0.0201207	0.0397351	0.0499365
A7	0.0305499	0.0144231	0.0206186	0.0307692	0.0136737	0.0110947	0.0192308	0.0100334	0.0144648	0.0232558	0.0282638	0.0393443	0.0144648	0.0130435	0.0120724	0.0198675	0.0196981
A8	0.0305499	0.0144231	0.0206186	0.0461538	0.0136737	0.0147929	0.0384615	0.0200669	0.0144648	0.0232558	0.0282638	0.00983607	0.0115718	0.0173913	0.0150905	0.0198675	0.0211551
A9	0.0610998	0.0288462	0.0618557	0.0615385	0.0273473	0.0887574	0.0769231	0.0802676	0.0578592	0.0581395	0.0471063	0.0983607	0.0578592	0.104348	0.0603622	0.0794702	0.0656338
A10	0.1222	0.115385	0.103093	0.0923077	0.0546946	0.0887574	0.0961538	0.100334	0.115718	0.116279	0.141319	0.118033	0.173578	0.156522	0.120724	0.0794702	0.112161
A11	0.1222	0.115385	0.103093	0.0923077	0.109389	0.0887574	0.0961538	0.100334	0.173578	0.116279	0.141319	0.137705	0.231437	0.208696	0.181087	0.15894	0.136041
A12	0.0244399	0.0192308	0.0206186	0.0461538	0.0182315	0.0221893	0.00961538	0.0401338	0.0115718	0.0193798	0.0201884	0.0196721	0.0192864	0.0130435	0.0150905	0.0198675	0.0211696
A13	0.1222	0.115385	0.0618557	0.0923077	0.0546946	0.0887574	0.0769231	0.100334	0.0578592	0.0387597	0.0353297	0.0590164	0.0578592	0.104348	0.0301811	0.0397351	0.0709716
A14	0.0610998	0.0576923	0.0824742	0.0615385	0.164084	0.0887574	0.0769231	0.0602007	0.0289296	0.0387597	0.0353297	0.0786885	0.0289296	0.0521739	0.0603622	0.0794702	0.0659633
A15	0.0407332	0.0288462	0.0618557	0.0769231	0.109389	0.133136	0.0961538	0.0802676	0.0578592	0.0581395	0.0471063	0.0786885	0.115718	0.0521739	0.0603622	0.0794702	0.0735514
A16	0.0610998	0.0576923	0.0824742	0.0615385	0.164084	0.0887574	0.0769231	0.0802676	0.0578592	0.116279	0.0706595	0.0786885	0.115718	0.0521739	0.0603622	0.0794702	0.081503
Column Sum	1	1	1	1	1	1	1	1	1	1	1	1	1	1	1	1	1
	0.4	0.4	0.2
C3 Landscape	Air Quality	Natural reservation	Tourist attractions	Priority	Rank
A1	0.0968525	0.117561	0.11639	0.109043	2
A2	0.0459757	0.0682106	0.0670844	0.0590914	7
A3	0.029645	0.0334934	0.0198196	0.0292193	14
A4	0.0268764	0.0176623	0.0137036	0.0205562	16
A5	0.0549889	0.0900057	0.0652186	0.0710416	6
A6	0.032656	0.0486558	0.0499365	0.042512	12
A7	0.033311	0.0255257	0.0196981	0.0274743	15
A8	0.0541447	0.0276726	0.0211551	0.0369579	13
A9	0.0458009	0.058757	0.0656338	0.05495	9
A10	0.0574027	0.0945614	0.112161	0.0832177	3
A11	0.150989	0.16304	0.136041	0.15282	1
A12	0.0656089	0.0342771	0.0211696	0.0441883	11
A13	0.0606611	0.0407118	0.0709716	0.0547435	10
A14	0.0687882	0.0412743	0.0659633	0.0572177	8
A15	0.0871665	0.0641394	0.0735514	0.0752326	5
A16	0.0891329	0.0744512	0.081503	0.0817342	4
Sume pe coloane	1	1	1	1

[truncated: 5 more sheets: C4 Cultural Heritage, C5 Facilities, Questionnare,  Accesibility, Landscape]
